# Supplementary material for: The Impact of Glacial Disturbance History Upon the Genetic Diversity of Unio crassus and Unio nanus in Europe and Implications for Conservation
Source: Ecol Evol. 2025 Sep 6;15(9):e72113. doi: 10.1002/ece3.72113 (PMC12413660; doi:10.1002/ece3.72113)
Supplement: Supplementary file 1 — Data S1: ece372113‐sup‐0002‐DataS1.zip. [file ECE3-15-e72113-s001.zip]

Archive with 5 entries (5 files):
- ece372113-sup-0001-FigureS1.pdf
- ece372113-sup-0002-TableS1.xlsx
- ece372113-sup-0002-TableS3.xlsx
- ece372113-sup-0003-TableS2.xlsx
- Supporting Information for online publication.docx
