# Supplementary material for: The Impact of Glacial Disturbance History Upon the Genetic Diversity of Unio crassus and Unio nanus in Europe and Implications for Conservation
Source: Ecol Evol. 2025 Sep 6;15(9):e72113. doi: 10.1002/ece3.72113 (PMC12413660; doi:10.1002/ece3.72113)
Supplement: Supplementary file 1 — Data S1: ece372113‐sup‐0002‐DataS1.zip. [file ECE3-15-e72113-s001.zip › ece372113-sup-0002-TableS1.xlsx]

## Sheet: Tabelle1
POPID	Species	River	Drainage	Country	Latitude	Longitude	Sample material	MS Data reference	NMs	NCOI	NEFD
GH	U. crassus/U. nanus	Grande Honelles	Scheldt	Belgium	50.3849	3.6879	HL	this study	19	10
HA		Hantes	Meuse	Belgium	50.3044	4.17614	HL	this study	25
HE	U. nanus	Hermeton	Meuse	Belgium	50.1607	4.68632	HL	this study	23	10	10
LE	U. nanus	Lesse	Meuse	Belgium	50.1828	5.04335	HL	this study	25	10
ME		Mehaigne	Meuse	Belgium	50.5868	5.18919	HL	this study	25	10
OU		Ourthe	Meuse	Belgium	50.3063	5.40357	HL	this study	25
SE		Semois	Meuse	Belgium	49.7207	5.56815	HL	this study	25
RU		Rulles	Meuse	Belgium	49.7204	5.56719	HL	this study	20
LA		Laval	Meuse	Belgium	50.0166	5.56902	HL	this study	25
SU	U. nanus	Sûre	Rhine	Belgium	49.8816	5.67335	HL	this study	23	10
UR		Our	Rhine	Belgium	50.1379	6.13163	HL	this study	25
XO	U. nanus	Our	Rhine	Luxembourg	49.8654	6.15989	HL	this study	25	10
XS		Sûre	Rhine	Luxembourg	50.1026	6.13165	HL	this study	24
NI	U. nanus	Nister	Rhine	Luxembourg	50.7204	7.73329	HL	this study	25	10	10
GG	U. nanus	Gießgraben	Rhine	Germany	49.6546	10.3663	HL	Feind et al. 2018	29	10
AI	U. crassus/U. nanus	Aisch	Rhine	Germany	49.8349	11.4108	HL	this study	30	10
AB	U. nanus	Ailsbach	Rhine	Germany	49.7044	10.8549	HL	Feind et al. 2018	30	10
SZ	U. nanus	Schwarzenbach	Rhine	Germany	47.6504	9.8171	HL	this study	30	10	10
WL		Weiherbach	Danube	Germany	48.0735	10.2892	HL	this study	30
GB		Goldbach	Danube	Germany	48.8578	10.4696	HL	this study	30
NB	U. nanus	Nebelbach	Danube	Germany	48.6568	10.5716	HL	this study	30	10
EB	U. nanus	Ettwieser Bach	Danube	Germany	47.7576	10.6117	HL	this study	30	10
SF	U. nanus	Staffelseeach	Danube	Germany	47.7235	11.1312	HL	this study	30	10
DM	U. nanus	Donaumoosach	Danube	Germany	48.6879	11.2664	HL	this study	30	10
BD		Bodenbach	Danube	Germany	47.8195	11.3228	HL	this study	30
MW	U. nanus	Mooshamer Weiherbach	Danube	Germany	47.9048	11.5222	HL	this study	30	10	10
SD		Sandbrunnenbach	Danube	Germany	48.2172	11.0656	HL	this study	24
SL		Sallingbach	Danube	Germany	48.8027	11.8708	HL	this study	30
ST		Schüttrinnengraben	Danube	Germany	48.7218	11.0279	HL	this study	30
TK		Theresienkanal	Danube	Germany	48.3264	11.7649	HL	this study	30
GL		Große Laaber	Danube	Germany	48.8551	12.2544	HL	this study	30
KB		Krebsenbach	Danube	Germany	48.1707	11.264	HL	this study	30
KL		Klötzlmühlbach	Danube	Germany	48.5091	11.9932	HL	this study	30
KU		Kühmoosgraben	Danube	Germany	48.7595	12.9494	HL	this study	30
MU		Murn	Danube	Germany	47.9814	12.2126	HL	this study	30
SN		Schinderbach	Danube	Germany	47.9273	12.9019	HL	this study	22
FO		Frankenohe	Danube	Germany	49.6309	11.787	HL	Feind et al. 2018	12
NA		Naab	Danube	Germany	49.2507	12.0865	HL	this study	30
PF		Pfreimd	Danube	Germany	49.5291	12.2649	HL	this study	26
RG	U. crassus/U. nanus	Regen	Danube	Germany	49.2113	12.2181	HL	this study	30	10
CS		Crișul Alb	Danube	Romania	46.5156	21.5183	TS	this study	25
MR	U. nanus	Mureș	Danube	Romania	46.1494	21.0597	TS	this study	25	10
TM		Timiș	Danube	Romania	45.6433	21.1811	TS	this study	25
NR	U. nanus/U. vicarius	Nera	Danube	Romania	44.8863	21.7086	TS	this study	25	10
SM	U. crassus	Someș	Danube	Romania	47.6319	23.3779	TS	this study	25	10	10
TC	U. nanus	Tocile	Danube	Romania	45.7175	24.2057	TS	this study	25	10
SC	U. nanus	Săcuieni	Danube	Romania	46.2569	24.9748	TS	this study	25	10	10
SR	U. nanus	Siret	Danube	Romania	47.852	26.3066	TS	this study	24	10
CB		Cederbach	Elbe	Germany	53.0037	12.0105	TS	Feind et al. 2018	20
IL	U. crassus	Ilmenau	Elbe	Germany	53.1482	10.4677	TS	Feind et al. 2018	29	10	10
BL		Bille	Elbe	Germany	53.5541	10.3145	TS	Feind et al. 2018	18
AL		Alster	Elbe	Germany	53.7654	10.0633	TS	Feind et al. 2018	12
AS	U. crassus	Alte Schwentine	Schlei-Trave	Germany	54.1857	10.2412	TS	Feind et al. 2018	16	10	10
BO	U. crassus	Bollingstedter Au	Eider	Germany	54.5886	9.43314	TS	Feind et al. 2018	13	10	10
BR	U. crassus	Bråån	Kavlingeans	Sweden	55.8007	13.6415	TS	Feind et al. 2018	18	10
JZ		Jacznówka	Neman	Poland	54.2634	22.8712	HL	this study	25
SP	U. crassus	Szeszupa	Neman	Poland	54.2576	22.8939	HL	this study	27	10	10
DG	U. crassus	Daugava	Western Dvina	Latvia	55.8936	26.8756	TS	this study	31	10
DN		Daugava	Western Dvina	Latvia	55.8914	26.7257	TS	this study	30
IN	U. crassus	Indrica	Western Dvina	Latvia	55.8459	27.4132	TS	this study	16	10
