# Supplementary material for: The Impact of Glacial Disturbance History Upon the Genetic Diversity of Unio crassus and Unio nanus in Europe and Implications for Conservation
Source: Ecol Evol. 2025 Sep 6;15(9):e72113. doi: 10.1002/ece3.72113 (PMC12413660; doi:10.1002/ece3.72113)
Supplement: Supplementary file 1 — Data S1: ece372113‐sup‐0002‐DataS1.zip. [file ECE3-15-e72113-s001.zip › ece372113-sup-0002-TableS3.xlsx]

## Sheet: Tabelle1
POPID	GH	HA	HE	LE	ME	OU	SE	RU	LA	SU	UR	XO	XS	NI	GG	AI	AB	SZ	WL	GB	NB	EB	SF	DM	BD	MW	SD	SL	ST	TK	GL	KB	KL	KU	MU	SN	FO	NA	PF	RG	CS	MR	TM	NR	SM	TC	SC	SR	CB
GH		0.130789	0.108534	0.076208	0.077316	0.059875	0.075261	0.052976	0.150593	0.076532	0.132568	0.100176	0.077907	0.087809	0.068794	0.062296	0.077478	0.273677	0.149264	0.147336	0.139998	0.278449	0.266752	0.134011	0.204993	0.140555	0.181953	0.133529	0.117396	0.186894	0.160805	0.108606	0.150304	0.142158	0.189786	0.22876	0.103383	0.123344	0.144378	0.090739	0.089683	0.109356	0.092476	0.139663	0.089526	0.216711	0.154441	0.120357	0.07819
HA	0.127502		0.053895	0.09076	0.103446	0.098584	0.076388	0.076461	0.194687	0.103712	0.136702	0.087898	0.085934	0.091709	0.089724	0.088832	0.108047	0.184193	0.127134	0.127702	0.080036	0.20048	0.239508	0.127194	0.16405	0.168292	0.128783	0.09126	0.075375	0.151575	0.127936	0.075948	0.127576	0.130741	0.141207	0.176763	0.079623	0.099348	0.117913	0.066669	0.08817	0.108528	0.089297	0.144748	0.095937	0.20364	0.165792	0.110313	0.145628
HE	0.098031	0.045926		0.013991	0.051141	0.034306	0.032375	0.044344	0.125096	0.059809	0.113472	0.048145	0.05542	0.040538	0.064619	0.031315	0.075068	0.230761	0.10507	0.112986	0.087921	0.215976	0.243237	0.127213	0.196957	0.184038	0.123693	0.091287	0.077363	0.188437	0.118617	0.087007	0.130672	0.114899	0.149894	0.17952	0.054748	0.092662	0.097906	0.067425	0.08658	0.108296	0.077118	0.162267	0.087885	0.187711	0.171103	0.110244	0.121715
LE	0.063567	0.089322	0.016162		0.020584	0.005337	0.020306	0.048462	0.091359	0.038671	0.090052	0.037432	0.051267	0.032001	0.054907	0.028147	0.048446	0.234911	0.075399	0.08284	0.080764	0.224189	0.225942	0.092178	0.180918	0.146297	0.100465	0.078676	0.066599	0.166573	0.09162	0.083967	0.112008	0.084022	0.120517	0.149588	0.049339	0.069769	0.07495	0.049662	0.094679	0.09663	0.086031	0.151193	0.090555	0.199174	0.161805	0.09773	0.113633
ME	0.07085	0.099449	0.049947	0.018141		0.01596	0.032092	0.032719	0.084859	0.026891	0.091583	0.034977	0.040304	0.034425	0.049054	0.036535	0.039715	0.232985	0.076689	0.080149	0.08	0.221481	0.212561	0.069713	0.170667	0.147179	0.11403	0.074731	0.07094	0.152822	0.075472	0.077528	0.101377	0.07555	0.134255	0.154206	0.065826	0.06149	0.084389	0.049692	0.092645	0.094123	0.094505	0.138324	0.095377	0.194778	0.146063	0.096466	0.112026
OU	0.052171	0.097174	0.033254	0.003753	0.014531		0.014696	0.014761	0.070586	0.033398	0.08949	0.031663	0.032447	0.021146	0.051534	0.018364	0.050444	0.223234	0.079952	0.090711	0.081728	0.211075	0.204165	0.076313	0.160173	0.124902	0.112096	0.070474	0.066531	0.142623	0.081327	0.072353	0.090343	0.075701	0.134268	0.145247	0.055524	0.070694	0.095406	0.050631	0.071861	0.083057	0.067482	0.128073	0.067272	0.171138	0.127424	0.075552	0.092231
SE	0.066232	0.074541	0.028939	0.018322	0.030369	0.013799		0.037292	0.123788	0.049168	0.09585	0.044816	0.052994	0.046198	0.056253	0.026864	0.066942	0.230268	0.09107	0.097228	0.087562	0.218976	0.230515	0.107625	0.190188	0.168934	0.114625	0.078463	0.071395	0.171191	0.101815	0.082225	0.107657	0.090944	0.13913	0.173087	0.061757	0.07351	0.082643	0.055265	0.07525	0.094968	0.068868	0.132976	0.066395	0.183802	0.144131	0.096065	0.076162
RU	0.050382	0.075744	0.044961	0.046301	0.034033	0.01989	0.036355		0.106248	0.048077	0.111338	0.05401	0.045223	0.033525	0.039208	0.036675	0.069453	0.221456	0.103258	0.129433	0.089134	0.235556	0.222243	0.085236	0.157613	0.13467	0.143165	0.078239	0.078757	0.152161	0.098825	0.06002	0.110664	0.100415	0.168188	0.173369	0.072379	0.094737	0.129375	0.063685	0.063722	0.080106	0.073824	0.105054	0.075271	0.175903	0.125299	0.085942	0.092161
LA	0.141394	0.194377	0.128478	0.086364	0.082386	0.067969	0.113662	0.104654		0.074018	0.150988	0.063266	0.086052	0.050401	0.120249	0.109401	0.094406	0.299315	0.126162	0.135937	0.134165	0.269496	0.197651	0.095958	0.199671	0.141751	0.160164	0.132028	0.125475	0.169671	0.10701	0.135596	0.140664	0.135337	0.18284	0.16295	0.125731	0.123622	0.172878	0.111828	0.151738	0.162967	0.147171	0.202826	0.158417	0.234477	0.201483	0.148154	0.203896
SU	0.075397	0.104693	0.056557	0.032616	0.027163	0.029618	0.047241	0.049144	0.070279		0.052195	0.016133	0.0051	0.019282	0.047916	0.040799	0.031018	0.2089	0.05445	0.073001	0.051056	0.179465	0.154393	0.056802	0.156581	0.107196	0.10677	0.060513	0.045869	0.114346	0.051731	0.067973	0.077479	0.061351	0.106712	0.11908	0.034264	0.03693	0.073647	0.0272	0.076911	0.084534	0.082589	0.119229	0.08988	0.174084	0.130526	0.085979	0.110528
UR	0.127485	0.135126	0.107904	0.086683	0.089785	0.087859	0.093051	0.112798	0.14383	0.047906		0.041159	0.054123	0.074313	0.103143	0.091767	0.078335	0.228606	0.072805	0.069641	0.067052	0.181779	0.139744	0.083242	0.166448	0.109297	0.101394	0.084345	0.066811	0.12512	0.078423	0.109241	0.099935	0.096285	0.083614	0.144533	0.0537	0.046719	0.063937	0.059236	0.132005	0.119887	0.141375	0.147289	0.143383	0.225125	0.17694	0.125444	0.146085
XO	0.095873	0.08754	0.0432	0.03407	0.034753	0.030902	0.043109	0.055286	0.061673	0.016021	0.040746		0.015499	0.002754	0.052121	0.033217	0.043194	0.19248	0.034563	0.051772	0.032407	0.161297	0.151534	0.042989	0.12921	0.098747	0.063383	0.044861	0.026562	0.112451	0.035653	0.061263	0.062588	0.045852	0.067372	0.092269	0.03885	0.024895	0.055319	0.027676	0.086377	0.084751	0.091942	0.1228	0.093515	0.176269	0.130815	0.083655	0.115913
XS	0.077583	0.084632	0.050967	0.047652	0.034094	0.028232	0.048694	0.045227	0.084412	0.005431	0.056237	0.016341		0.013119	0.043838	0.035179	0.022861	0.194634	0.069693	0.061576	0.040293	0.162641	0.135944	0.055796	0.142963	0.106783	0.108962	0.059323	0.04552	0.097337	0.050633	0.062818	0.056881	0.061569	0.093329	0.106454	0.019356	0.042321	0.078414	0.03069	0.066315	0.075578	0.074161	0.111031	0.075901	0.157253	0.117667	0.065776	0.104573
NI	0.081024	0.091947	0.036683	0.024663	0.029591	0.016469	0.037201	0.032724	0.052959	0.016218	0.072939	0.004843	0.016577		0.035868	0.035277	0.037188	0.209321	0.043182	0.065579	0.039871	0.186362	0.162834	0.042593	0.13905	0.117988	0.078585	0.039159	0.032141	0.112993	0.038432	0.056734	0.063688	0.054435	0.090444	0.082212	0.0285	0.043555	0.072573	0.02783	0.080514	0.089511	0.080187	0.132606	0.084762	0.175158	0.135014	0.090458	0.125337
GG	0.06155	0.080554	0.050778	0.039937	0.039479	0.039837	0.04201	0.030813	0.111912	0.038388	0.092974	0.044312	0.039702	0.033419		0.068702	0.030316	0.251715	0.095914	0.079502	0.081567	0.21325	0.213619	0.08932	0.191257	0.141727	0.126125	0.096152	0.069894	0.12377	0.091949	0.070915	0.098006	0.102004	0.128431	0.120823	0.057273	0.085359	0.107761	0.056954	0.114358	0.133543	0.114426	0.168854	0.11452	0.208299	0.177372	0.11924	0.131003
AI	0.057352	0.087573	0.033072	0.028094	0.033698	0.020877	0.028066	0.038035	0.110133	0.040284	0.09118	0.034279	0.032245	0.030754	0.056757		0.065708	0.214559	0.087721	0.093907	0.080281	0.201591	0.228913	0.100203	0.164284	0.146387	0.120618	0.079701	0.065793	0.167573	0.104574	0.083205	0.082752	0.080082	0.137868	0.174747	0.061739	0.067073	0.082697	0.058746	0.062618	0.075578	0.057632	0.111603	0.059597	0.162325	0.116363	0.08225	0.05979
AB	0.076834	0.100157	0.063325	0.036967	0.031164	0.037743	0.051356	0.061183	0.093771	0.023977	0.074886	0.039406	0.024596	0.031408	0.02942	0.053239		0.216188	0.062813	0.041827	0.055687	0.194054	0.168851	0.062408	0.136971	0.116284	0.101993	0.085048	0.050811	0.106646	0.062198	0.053134	0.074967	0.067768	0.092869	0.08183	0.009843	0.062248	0.076132	0.040501	0.103534	0.112481	0.097962	0.157726	0.102473	0.178146	0.167632	0.088558	0.129806
SZ	0.266116	0.178806	0.218545	0.228525	0.225656	0.218678	0.225053	0.215808	0.28924	0.204655	0.22436	0.188747	0.188166	0.202242	0.234966	0.209874	0.20281		0.174212	0.219089	0.132239	0.263554	0.299084	0.176696	0.15688	0.175889	0.203155	0.153013	0.150236	0.18445	0.181773	0.145024	0.18543	0.149665	0.180105	0.247806	0.19175	0.157444	0.201235	0.145422	0.148768	0.131544	0.180284	0.179853	0.182936	0.232696	0.174354	0.145561	0.248814
WL	0.135379	0.12042	0.093455	0.064736	0.069749	0.069466	0.082794	0.096551	0.112158	0.04656	0.068302	0.030271	0.06196	0.036836	0.078289	0.080212	0.049206	0.168447		0.057662	0.025883	0.164509	0.151837	0.029627	0.085215	0.109885	0.036118	0.033374	0.014605	0.096278	0.030054	0.060166	0.060317	0.041417	0.052755	0.066237	0.049351	0.018619	0.050827	0.027336	0.111003	0.10234	0.122798	0.147853	0.118965	0.204005	0.153711	0.110367	0.172222
GB	0.135317	0.1166	0.096193	0.073485	0.07123	0.080845	0.084001	0.119606	0.132611	0.064893	0.064893	0.047902	0.058571	0.064182	0.07138	0.083243	0.037865	0.205497	0.047355		0.051172	0.158756	0.16404	0.059171	0.138326	0.119886	0.068603	0.075497	0.041244	0.101633	0.054359	0.086155	0.065963	0.065326	0.047834	0.080002	0.061334	0.037962	0.058741	0.047262	0.135822	0.126412	0.130969	0.176475	0.126365	0.216924	0.182456	0.098494	0.159547
NB	0.13352	0.077426	0.077294	0.076185	0.077356	0.07583	0.083312	0.084744	0.127282	0.048003	0.064697	0.031751	0.039634	0.039675	0.071095	0.077448	0.049736	0.124786	0.022349	0.046891		0.138518	0.138896	0.034803	0.090895	0.101245	0.062479	0.034345	0.018143	0.08206	0.030622	0.049184	0.051422	0.038208	0.043326	0.066204	0.03835	0.022247	0.05188	0.022247	0.088137	0.070412	0.100114	0.116957	0.099208	0.160564	0.118826	0.074912	0.15359
EB	0.25626	0.186406	0.195317	0.207648	0.204257	0.192267	0.203823	0.22167	0.246112	0.159874	0.163666	0.145	0.145328	0.172347	0.188964	0.186868	0.17395	0.251096	0.149546	0.135843	0.126767		0.250728	0.159511	0.213324	0.226094	0.15912	0.145098	0.132732	0.181835	0.155223	0.186098	0.151724	0.165436	0.17328	0.197057	0.181435	0.124166	0.169006	0.148613	0.207335	0.202984	0.2317	0.268507	0.219458	0.26349	0.237522	0.196108	0.29907
SF	0.259282	0.235177	0.236682	0.222887	0.209893	0.201316	0.224355	0.217851	0.19872	0.151459	0.136492	0.149201	0.137671	0.16888	0.205441	0.227384	0.17137	0.287381	0.144991	0.165314	0.132195	0.228918		0.144241	0.193127	0.14756	0.192418	0.16499	0.158863	0.11791	0.137532	0.159343	0.139604	0.192855	0.184847	0.189891	0.165867	0.139215	0.198238	0.13669	0.190936	0.198818	0.211181	0.238199	0.221062	0.267262	0.241515	0.181159	0.299277
DM	0.134439	0.131131	0.124462	0.088962	0.072644	0.076842	0.105966	0.087201	0.091571	0.056913	0.081582	0.045616	0.060702	0.046349	0.08435	0.101575	0.063306	0.177558	0.025642	0.059043	0.03561	0.146247	0.142139		0.078343	0.08951	0.072648	0.030207	0.026096	0.069872	0.022357	0.061338	0.059849	0.053918	0.072723	0.06636	0.059732	0.035488	0.084944	0.028899	0.107606	0.098363	0.127462	0.133811	0.124618	0.200475	0.135972	0.104028	0.185001
BD	0.204613	0.161627	0.1888	0.17822	0.169837	0.159616	0.186228	0.160215	0.199868	0.156968	0.163982	0.129998	0.145013	0.141589	0.182105	0.164006	0.137145	0.152765	0.08396	0.132834	0.086659	0.198947	0.187418	0.080209		0.11437	0.126962	0.097551	0.083361	0.086518	0.105213	0.071696	0.085913	0.113049	0.129203	0.140761	0.132098	0.103201	0.145408	0.095552	0.125699	0.112354	0.145165	0.147669	0.138741	0.211113	0.157755	0.113269	0.225424
MW	0.137939	0.16987	0.178015	0.142887	0.145167	0.125517	0.165329	0.13471	0.138535	0.107406	0.106318	0.100026	0.110004	0.123747	0.137086	0.148474	0.114164	0.172865	0.102052	0.118641	0.096988	0.205583	0.140912	0.088708	0.112964		0.13727	0.119006	0.101176	0.082374	0.100877	0.088892	0.114314	0.110983	0.114173	0.155231	0.140234	0.092992	0.146701	0.09404	0.125094	0.113843	0.148239	0.12878	0.148016	0.205772	0.15681	0.090156	0.177588
SD	0.178798	0.125187	0.111425	0.095919	0.11018	0.107392	0.112089	0.144751	0.155879	0.101698	0.09611	0.059854	0.105272	0.074561	0.11743	0.117679	0.091315	0.201494	0.039296	0.059665	0.061409	0.145897	0.188807	0.076114	0.126855	0.137403		0.057604	0.033059	0.128593	0.072795	0.090134	0.100961	0.079118	0.058824	0.080997	0.078214	0.031466	0.065735	0.058769	0.145826	0.132636	0.157147	0.190229	0.15249	0.240435	0.197893	0.131288	0.210857
SL	0.134258	0.091086	0.078769	0.069624	0.071343	0.065067	0.074193	0.08395	0.127885	0.059419	0.093649	0.047387	0.058774	0.035572	0.086486	0.07509	0.071913	0.157904	0.037068	0.065413	0.039602	0.133745	0.174384	0.04174	0.110408	0.130628	0.0553		0.01409	0.096058	0.029305	0.051913	0.054573	0.043452	0.089167	0.092012	0.04211	0.026531	0.055878	0.019714	0.077871	0.074105	0.089483	0.109954	0.086781	0.167216	0.123229	0.086365	0.161406
ST	0.111721	0.075465	0.069664	0.06005	0.067332	0.060965	0.068514	0.076424	0.114855	0.041075	0.062415	0.025098	0.042226	0.029367	0.062068	0.062206	0.041325	0.148141	0.01164	0.032835	0.016791	0.121755	0.15039	0.025334	0.080546	0.09714	0.034652	0.01668		0.086438	0.026445	0.037441	0.050702	0.033787	0.044321	0.056314	0.024544	0.010734	0.040765	0.009369	0.082006	0.077827	0.090366	0.118624	0.091512	0.177878	0.126439	0.079404	0.142089
TK	0.187385	0.152496	0.181849	0.164271	0.152351	0.14347	0.168205	0.149789	0.167844	0.11229	0.121088	0.113365	0.100701	0.121062	0.121346	0.169555	0.109931	0.18059	0.090745	0.105659	0.077915	0.162637	0.111101	0.069327	0.085285	0.080699	0.129515	0.107895	0.082691		0.086696	0.091687	0.057901	0.121464	0.104237	0.103603	0.108002	0.092441	0.144305	0.073255	0.146686	0.150106	0.160256	0.173379	0.159964	0.207153	0.190058	0.116465	0.229438
GL	0.153351	0.128017	0.105065	0.078422	0.068853	0.070204	0.092567	0.097394	0.095245	0.044349	0.078907	0.033715	0.049247	0.035227	0.082976	0.095025	0.052222	0.179598	0.023998	0.047681	0.032189	0.13869	0.139197	0.025987	0.110427	0.10253	0.068377	0.029414	0.022913	0.089799		0.063017	0.054816	0.030527	0.069435	0.055151	0.051603	0.028561	0.07381	0.030957	0.104452	0.098059	0.120213	0.125	0.115088	0.17224	0.139976	0.086065	0.182001
KB	0.105438	0.075076	0.081085	0.079858	0.075525	0.069794	0.080662	0.057797	0.131156	0.067919	0.10808	0.062789	0.062372	0.058514	0.064336	0.08348	0.045435	0.139678	0.053903	0.077978	0.04648	0.173395	0.152975	0.061583	0.071599	0.088493	0.092619	0.059805	0.038057	0.089664	0.063926		0.069551	0.071706	0.111388	0.104649	0.05812	0.05916	0.085351	0.038737	0.056287	0.060826	0.068943	0.102203	0.070248	0.154084	0.099943	0.067302	0.128407
KL	0.143277	0.124102	0.115976	0.097368	0.090406	0.080797	0.09661	0.105493	0.130327	0.069862	0.0964	0.058736	0.055967	0.060217	0.087351	0.075956	0.064275	0.176589	0.049918	0.059673	0.047875	0.136497	0.139876	0.058357	0.084718	0.114518	0.094719	0.049495	0.042379	0.062151	0.04719	0.067237		0.055846	0.093188	0.092161	0.071699	0.051606	0.104125	0.055798	0.090988	0.101472	0.098422	0.132845	0.091353	0.144256	0.135196	0.075202	0.161268
KU	0.134064	0.126161	0.102334	0.072926	0.071049	0.068797	0.08387	0.095519	0.122304	0.055352	0.094465	0.044327	0.055145	0.049074	0.087259	0.072564	0.05364	0.144857	0.038605	0.056376	0.03613	0.150563	0.186235	0.056157	0.113462	0.107381	0.078902	0.045572	0.031984	0.116724	0.025503	0.067339	0.045845		0.057752	0.090222	0.070495	0.026187	0.075996	0.049001	0.097559	0.086315	0.110609	0.114591	0.104752	0.150964	0.13763	0.069295	0.153769
MU	0.184501	0.133875	0.139303	0.122002	0.136088	0.133414	0.136593	0.164173	0.181489	0.104383	0.079388	0.069053	0.094769	0.09727	0.120448	0.138517	0.09226	0.171563	0.056373	0.05191	0.042578	0.157815	0.174015	0.076961	0.121383	0.104982	0.058177	0.098668	0.045094	0.094842	0.07459	0.10348	0.093006	0.063239		0.064022	0.084789	0.042953	0.08216	0.064671	0.170636	0.140722	0.180716	0.188918	0.175375	0.24874	0.209896	0.118523	0.212189
SN	0.23293	0.177429	0.175258	0.153456	0.160394	0.149031	0.174497	0.176886	0.167856	0.117486	0.14084	0.093495	0.11301	0.098392	0.124606	0.177857	0.102629	0.242379	0.0683	0.089887	0.064329	0.184427	0.181482	0.06986	0.142147	0.152384	0.085537	0.106475	0.062918	0.096482	0.068157	0.105982	0.098202	0.096868	0.065639		0.086411	0.086305	0.131038	0.084981	0.206055	0.190645	0.213575	0.246626	0.212181	0.274654	0.247966	0.164243	0.280028
FO	0.104032	0.079478	0.05005	0.043708	0.061538	0.048327	0.054386	0.072181	0.122092	0.028849	0.049661	0.036604	0.024288	0.027458	0.055025	0.05811	0.018974	0.186182	0.044239	0.055606	0.03677	0.167976	0.161836	0.062619	0.134528	0.136919	0.075461	0.04086	0.022066	0.108289	0.048899	0.059221	0.066388	0.065222	0.084005	0.099654		0.045114	0.056377	0.014704	0.075869	0.086862	0.077704	0.141159	0.085137	0.178598	0.150322	0.087255	0.141458
NA	0.11505	0.094074	0.080207	0.061137	0.057486	0.061254	0.069312	0.090617	0.117236	0.036787	0.04953	0.024934	0.03819	0.036496	0.071694	0.061301	0.044666	0.15321	0.02039	0.028786	0.023262	0.111965	0.139908	0.040867	0.101031	0.090967	0.031343	0.024133	0.009333	0.09235	0.022732	0.054678	0.04122	0.023938	0.047509	0.093922	0.04036		0.030155	0.016803	0.08303	0.07445	0.097821	0.103895	0.094415	0.156185	0.124316	0.07222	0.1375
PF	0.145474	0.115588	0.091573	0.075369	0.084988	0.09399	0.0857	0.132957	0.16958	0.071888	0.06508	0.055208	0.077829	0.070791	0.098306	0.085876	0.072962	0.198754	0.051556	0.050592	0.053771	0.155142	0.19563	0.088678	0.146721	0.147688	0.058454	0.056925	0.041728	0.145011	0.070678	0.088164	0.097604	0.077655	0.084466	0.128527	0.056079	0.03345		0.041785	0.113987	0.103629	0.119319	0.151099	0.116358	0.217635	0.168663	0.119729	0.15478
RG	0.089128	0.067902	0.061783	0.046427	0.04743	0.047703	0.055357	0.063198	0.105465	0.025235	0.058982	0.02871	0.028662	0.026907	0.048163	0.059162	0.03229	0.143789	0.023992	0.039927	0.021263	0.135489	0.131695	0.030078	0.09418	0.093324	0.060736	0.023901	0.009116	0.071243	0.027976	0.04007	0.049694	0.046522	0.06367	0.087381	0.013369	0.016604	0.044891		0.057405	0.064277	0.063252	0.108782	0.067337	0.160651	0.111544	0.071447	0.12442
CS	0.089905	0.087301	0.079719	0.087225	0.086145	0.066906	0.072063	0.067063	0.148155	0.077266	0.131697	0.087372	0.061064	0.074572	0.100707	0.064378	0.082207	0.149789	0.104531	0.11824	0.084433	0.191449	0.185539	0.11402	0.13121	0.13104	0.143668	0.075222	0.077797	0.147624	0.096236	0.059446	0.083222	0.090688	0.163171	0.209034	0.070765	0.073164	0.116538	0.056852		0.021949	0.001759	0.060585	-0.001332	0.103306	0.04917	0.039979	0.078495
MR	0.103965	0.105231	0.097893	0.090964	0.088248	0.075184	0.090776	0.080494	0.154715	0.082264	0.1199	0.083494	0.06731	0.079534	0.115391	0.071436	0.088465	0.131237	0.09328	0.107902	0.064796	0.183457	0.191555	0.100501	0.111133	0.116147	0.12872	0.073012	0.07024	0.146784	0.08971	0.060938	0.087382	0.076686	0.135148	0.194377	0.081131	0.06183	0.106621	0.060571	0.018528		0.040342	0.042964	0.043005	0.119877	0.017018	0.027006	0.094571
TM	0.088283	0.088127	0.072761	0.080176	0.087817	0.06539	0.066737	0.072626	0.143922	0.082724	0.141597	0.0927	0.068717	0.074365	0.097914	0.060058	0.077025	0.176501	0.112636	0.114689	0.095252	0.212435	0.205824	0.129745	0.145228	0.150562	0.154537	0.085725	0.084871	0.16027	0.110525	0.068116	0.089781	0.101068	0.172756	0.214212	0.070653	0.087617	0.122569	0.062801	0.00229	0.033049		0.083725	-0.004635	0.11702	0.075108	0.056737	0.069756
NR	0.139462	0.141708	0.151603	0.140033	0.128087	0.12027	0.1251	0.107602	0.193804	0.116237	0.142605	0.118429	0.1038	0.121775	0.152301	0.105054	0.13456	0.175805	0.135412	0.151411	0.106683	0.246655	0.231799	0.131971	0.14736	0.130034	0.182536	0.108707	0.106531	0.17119	0.113909	0.098873	0.11828	0.1016	0.176524	0.248505	0.13144	0.089239	0.149587	0.099031	0.059802	0.038909	0.080037		0.085664	0.133967	0.087763	0.062495	0.113374
SM	0.086357	0.093805	0.079605	0.082687	0.08789	0.06175	0.062921	0.075789	0.154439	0.090636	0.143691	0.094272	0.072563	0.079563	0.099318	0.059543	0.082847	0.179834	0.110413	0.11074	0.095835	0.202556	0.219386	0.128495	0.140888	0.151637	0.151922	0.084704	0.087934	0.162761	0.107559	0.071235	0.084102	0.097334	0.170288	0.216714	0.080098	0.084967	0.121179	0.067567	0.000325	0.036543	-0.003878	0.081836		0.118166	0.072653	0.054005	0.066734
TC	0.20575	0.18954	0.173051	0.179771	0.177426	0.155625	0.170178	0.165744	0.219418	0.159895	0.213205	0.162104	0.13975	0.158657	0.185823	0.150395	0.156375	0.211909	0.180901	0.188863	0.139705	0.235782	0.251436	0.188747	0.202055	0.193269	0.226242	0.148839	0.157195	0.194842	0.146512	0.137515	0.123342	0.122996	0.228996	0.264173	0.164817	0.132757	0.205602	0.143476	0.091501	0.099345	0.103145	0.117348	0.105439		0.162313	0.070296	0.20464
SC	0.147078	0.159042	0.158705	0.150648	0.138577	0.117237	0.136909	0.121715	0.191429	0.124132	0.170154	0.126188	0.109167	0.123935	0.158664	0.112204	0.148035	0.16745	0.138148	0.165085	0.107708	0.218613	0.232067	0.132577	0.152795	0.155795	0.195016	0.119551	0.115361	0.186	0.130058	0.098677	0.124661	0.125513	0.201058	0.246564	0.143014	0.11182	0.165126	0.104758	0.05181	0.017946	0.07332	0.079426	0.070996	0.145673		0.086226	0.126376
SR	0.120897	0.111763	0.107476	0.097424	0.092315	0.074712	0.095367	0.090746	0.150522	0.088196	0.127	0.087748	0.064552	0.091157	0.111849	0.083936	0.075565	0.14663	0.105091	0.089258	0.0741	0.180789	0.18103	0.110111	0.119761	0.097735	0.13206	0.08625	0.076061	0.11938	0.080406	0.069344	0.070069	0.062991	0.11727	0.178012	0.089289	0.061624	0.123833	0.070907	0.03596	0.027241	0.053822	0.056826	0.050943	0.063744	0.086802		0.108109
CB	0.077946	0.140318	0.112135	0.105454	0.107059	0.09139	0.072951	0.096942	0.201778	0.112531	0.144561	0.116162	0.099716	0.120917	0.118169	0.058404	0.115034	0.244468	0.162538	0.141859	0.146106	0.279597	0.292933	0.187041	0.224071	0.181713	0.210482	0.162802	0.137545	0.228351	0.176527	0.128421	0.153096	0.146519	0.20433	0.284225	0.13569	0.129593	0.154823	0.12191	0.081589	0.09272	0.068519	0.113847	0.065741	0.194529	0.127054	0.109312
IL	0.069769	0.097229	0.08179	0.086507	0.084223	0.074402	0.052887	0.074759	0.164217	0.092213	0.121985	0.089054	0.076262	0.089092	0.090589	0.04544	0.087873	0.198215	0.127707	0.107257	0.112637	0.232447	0.243952	0.146372	0.17062	0.152943	0.15804	0.117098	0.098758	0.175425	0.134929	0.094752	0.105034	0.108095	0.157395	0.233654	0.102918	0.087743	0.123356	0.088385	0.048455	0.067514	0.040038	0.075362	0.038802	0.144619	0.105475	0.071146	0.020123
BL	0.10678	0.143656	0.11734	0.108477	0.111076	0.093412	0.0785	0.11528	0.194454	0.112897	0.125806	0.10013	0.102228	0.11368	0.124555	0.063247	0.098905	0.211984	0.126215	0.106742	0.114483	0.231991	0.267639	0.162718	0.183316	0.157556	0.1621	0.13434	0.105693	0.20435	0.133158	0.109745	0.112138	0.094097	0.152775	0.247552	0.115539	0.08893	0.125127	0.104721	0.067975	0.076035	0.063721	0.09043	0.052897	0.140576	0.122604	0.068278	0.049172
AL	0.082376	0.092683	0.089034	0.092852	0.081611	0.06906	0.049253	0.063214	0.175497	0.09705	0.12496	0.092011	0.084057	0.100275	0.082486	0.052714	0.097102	0.20444	0.134537	0.112836	0.115946	0.226356	0.24429	0.15055	0.188155	0.146145	0.168012	0.118608	0.109408	0.158125	0.142152	0.10387	0.098961	0.119381	0.177405	0.257589	0.116417	0.098894	0.139173	0.0904	0.052174	0.075566	0.050457	0.100596	0.044669	0.145831	0.109201	0.067502	0.040689
AS	0.132372	0.135279	0.138066	0.158123	0.146517	0.1345	0.115762	0.133704	0.245841	0.150557	0.18099	0.147166	0.128709	0.157536	0.163314	0.108675	0.142178	0.225908	0.179719	0.163864	0.159561	0.286196	0.305408	0.211219	0.204831	0.208502	0.229674	0.17298	0.148644	0.231236	0.189961	0.131328	0.16588	0.172918	0.225655	0.304491	0.155203	0.152047	0.181961	0.133564	0.082109	0.108943	0.068772	0.142796	0.063936	0.207141	0.145073	0.120088	0.044915
BO	0.085163	0.131038	0.094704	0.106899	0.114687	0.077193	0.064188	0.073265	0.20862	0.122935	0.166458	0.126699	0.108771	0.123107	0.118287	0.063675	0.133655	0.259933	0.181418	0.173769	0.158906	0.297518	0.290302	0.200336	0.244891	0.198503	0.227131	0.163793	0.15436	0.235112	0.19843	0.141686	0.158055	0.17495	0.233249	0.304531	0.134422	0.151304	0.180715	0.125105	0.06425	0.10534	0.061339	0.139142	0.058753	0.195732	0.140615	0.10967	0.054721
BR	0.088132	0.139055	0.114269	0.120747	0.127529	0.103391	0.091306	0.104146	0.213412	0.12193	0.159167	0.129711	0.107839	0.13006	0.127245	0.081188	0.126264	0.25683	0.175907	0.149774	0.156609	0.290586	0.271782	0.195917	0.23352	0.196364	0.220411	0.160299	0.141515	0.232517	0.188296	0.130612	0.161177	0.171494	0.230712	0.293197	0.12952	0.14316	0.16617	0.117283	0.056621	0.094772	0.047246	0.134311	0.053047	0.19911	0.131535	0.114301	0.029072
JZ	0.071994	0.089819	0.074275	0.084695	0.087549	0.066858	0.068476	0.071852	0.157535	0.082947	0.137175	0.09038	0.065772	0.079003	0.10159	0.050532	0.086766	0.190695	0.121203	0.12503	0.105818	0.217709	0.229754	0.139949	0.158381	0.157753	0.163357	0.104529	0.094563	0.180416	0.126546	0.078181	0.109428	0.116424	0.179297	0.229108	0.0844	0.092274	0.12692	0.076205	0.015165	0.041839	0.007072	0.088945	0.006472	0.123357	0.074962	0.066809	0.050665
SP	0.093578	0.101471	0.079435	0.092741	0.095638	0.073401	0.079258	0.083888	0.157851	0.094528	0.148192	0.090642	0.076858	0.085811	0.118213	0.061965	0.11034	0.19443	0.127535	0.141459	0.116593	0.227098	0.233856	0.143995	0.157419	0.162216	0.171189	0.109398	0.102543	0.187313	0.132363	0.084063	0.113197	0.122075	0.1872	0.237653	0.099988	0.101628	0.145609	0.090217	0.022897	0.049718	0.017869	0.098312	0.016284	0.136877	0.074346	0.077913	0.065743
DG	0.097921	0.102334	0.077842	0.090673	0.093281	0.079042	0.070225	0.08767	0.164197	0.086794	0.139339	0.092313	0.06896	0.085239	0.105007	0.057439	0.08584	0.191139	0.120836	0.113627	0.101962	0.20869	0.210424	0.141998	0.161581	0.16339	0.158098	0.104275	0.096248	0.177014	0.123539	0.080551	0.097764	0.109993	0.175871	0.225246	0.087736	0.087303	0.12029	0.07627	0.013074	0.046003	0.005769	0.091245	0.006445	0.111533	0.081929	0.062284	0.057215
DN	0.084201	0.099894	0.088146	0.082546	0.081337	0.064112	0.069497	0.073914	0.148658	0.086881	0.145548	0.090411	0.068058	0.075286	0.096403	0.052831	0.077739	0.174718	0.119532	0.118693	0.098484	0.229008	0.22606	0.132288	0.157256	0.15152	0.161414	0.096111	0.09344	0.172457	0.115372	0.071049	0.092141	0.097549	0.177578	0.21783	0.084814	0.088237	0.128692	0.073999	0.012239	0.034284	0.002213	0.083287	0.00696	0.109721	0.062386	0.05382	0.057139
IN	0.098985	0.111916	0.106197	0.109729	0.110599	0.090593	0.08889	0.099401	0.186516	0.098595	0.162696	0.110347	0.082843	0.096514	0.114222	0.070995	0.093362	0.212541	0.132097	0.133881	0.115547	0.224276	0.236429	0.151187	0.167744	0.178227	0.176032	0.107194	0.1019	0.174851	0.13525	0.080714	0.100242	0.121236	0.199621	0.24083	0.086733	0.098782	0.133435	0.077513	0.019934	0.058447	0.006071	0.110549	0.005745	0.115686	0.092277	0.078945	0.078146
[truncated: 13 more columns]
