# Supplementary material for: The Impact of Glacial Disturbance History Upon the Genetic Diversity of Unio crassus and Unio nanus in Europe and Implications for Conservation
Source: Ecol Evol. 2025 Sep 6;15(9):e72113. doi: 10.1002/ece3.72113 (PMC12413660; doi:10.1002/ece3.72113)
Supplement: Supplementary file 1 — Data S1: ece372113‐sup‐0002‐DataS1.zip. [file ECE3-15-e72113-s001.zip › ece372113-sup-0003-TableS2.xlsx]

## Sheet: Tabelle1
Source of variation	d.f.	Sum of squares	Variance components	Percentage of variation	p-value
Species
Among groups	1	124.685	0.20814	6.23	< 0.0001
Among populations within groups	23	462.755	0.34969	10.47	< 0.0001
Within populations	1217	3384	2.78064	83.29	< 0.0001
Total	1241	3971.48	3.33847
Drainage systems
Among groups	9	393.471	0.12893	4.04	< 0.0001
Among populations within groups	50	858.431	0.27434	8.6	< 0.0001
Within populations	3002	8366.75	2.78706	87.36	< 0.0001
Total	3061	9618.65	3.19033
Populations
Among populations	59	1251.9	0.35504	11.28	< 0.0001
Among individuals within populations	1471	4576.75	0.31791	10.1	< 0.0001
Within individuals	1531	3790	2.47551	78.63	< 0.0001
Total	3061	9618.65	3.14845
